# Supplementary material for: Discovery of Bispecific Lead Compounds from Azadirachta indica against ZIKA NS2B-NS3 Protease and NS5 RNA Dependent RNA Polymerase Using Molecular Simulations
Source: Molecules. 2022 Apr 15;27(8):2562. doi: 10.3390/molecules27082562 (PMC9025849; doi:10.3390/molecules27082562)
Supplement: Supplementary file 1 [file molecules-27-02562-s001.zip]

Archive with 1 entries (1 files):
- molecules-1670099-supplementary.pdf
